# Supplementary material for: Plakoglobin phosphorylation at serine 665 is capable of stabilizing cadherin-mediated adhesion in keratinocytes
Source: JCI Insight. 2026 Feb 9;11(3):e190359. doi: 10.1172/jci.insight.190359 (PMC12892885; doi:10.1172/jci.insight.190359)
Supplement: Supporting data values [file jciinsight-11-190359-s182.xlsx]

## Sheet: 1b
Figure 1b: Quantification of fluorescence intensity from Fig. 1a (10 cell borders/ sample)
	control skin			PV patients' skin
	1	2	3	1	2	3	4
	3002	5902	4637	15643	4519	10098	9046
	9681	6602	4821	16993	7312	9983	9206
	4775	3769	2576	17264	5910	6518	9808
	5461	5413	3964	14788	7596	9767	8240
	5119	5396	5736	14944	10584	9691	8103
	7275	4193	5397	16123	5473	6473	7931
	4470	4804	5316	16929	7302	16113	6757
	9799	3870	4718	15499	6591	11447	7619
	4740	4617	3837	17354	4244	8607	9838
	3965	2651		17074	5548	12467	9285

## Sheet: 1d
Figure 1d: evaluation of murine skin from Fig. 1c with regards to big blisters
	WT						Pg-S665-A
	c-IgG+DMSO	c-IgG+Apr	PV-IgG+DMSO	PV-IgG+Apr			c-IgG+DMSO	c-IgG+Apr	PV-IgG+DMSO	PV-IgG+Apr
	-	-	+	+/-			-	-	+	+/-			+	blister (>50µm)
	-	-	+	-			-	-	+	-			+/-	2 or more blister (25-50µm)
	-	-	+	-			-	-	+	+			-	no blister (>25µm)
	-	-	-	-			-	-	+	+
	-	-	+				-	-	+	+/-
	-		-				-	-	+	-			each field represents the value of 1 mouse analyzed
									-	+
									-	+
									+

## Sheet: 1e
Figure 1e: Quantification of blistered epidermis per whole length of epidermis
Pg-wt
	c-IgG								PV-IgG
DMSO	2.69402	5.44684	22.6213	3.57137	2.02654	6.92814		DMSO	32.2662	81.2719	100	35.5494	26.2349	25.7667			* each field represents the value of 1 mouse analyzed
Apr	13.747	7.45494	4.67391	1.6878	8.25556			Apr	16.8021	32.8508	12.7033	20.1236

## Sheet: 1f
Figure 1f: Quantification of blistered epidermis per whole length of epidermis
Pg-S665A
	c-IgG								PV-IgG
DMSO	18.5642	45.3786	36.8724	14.8617	16.1215	6.17		DMSO	23.3516	81.3026	38.8173	80.4908	32.6976	75.9381	22.8118	27.2051	44.526		* each field represents the value of 1 mouse analyzed
Apr	43.3496	6.22158	36.9577	55.6614	12.2009	27.5046		Apr	35.4081	13.5793	26.4335	48.8145	4.06923	5.32799	25.262	53.5071

## Sheet: 2b
Figure 2b: Quantification of fluorescence intensity of keratin 14 [raw integrated density]
Pg-wt
													* each field represents the value of 1 mouse analyzed (average of 10 cell borders analyzed/ mouse)
	c-IgG						PV-IgG
DMSO	32302.2	22454.8	21135	23138		DMSO	16141.2	16664.8	6710	8060
Apr	32147.4	37412.8	19002	25192		Apr	24942.4	21089.6	18073.4	24481
Pg-S665A
	c-IgG						PV-IgG
DMSO	6388.2	14223.4	10835	16716		DMSO	7359	16028.4	11630	12832
Apr	4033	11417.6	6270	15239.4		Apr	9405	15354	12463

## Sheet: 2d
Fig. 2d Quantification of pPg fluorescence intensity in human ex vivo model [raw integrated density]
	vehicle (DMSO)						apremilast						H89						apremilast+H89
c-IgG	42200.7	52122.1	39849.8	46441.3	54757.9		117130	79353.5	109563	102400	104487		39808.7	32242	31560.5	37140.1	43683.8		65779.2	57152.1	58550	54363.8	53783.6
PV-IgG	85240.3	62543.8	57870.6	68461.2	86370.3		105554	82284.6	77275.9	115988	106177		48068.4	37249.4	24230.1	53718.3	56037.1		57664.7	43195	60318.8	81404.1	81539.3

## Sheet: 3c
Fig. 3c: Quantification of desmosome length from 3b, per n 25-40 desmosomes were analyzed, values represent mean
	DMSO	Apr	F/R
n=1	345.001	307.429	313.789
n=2	311.024	304.235	260.198
n=3	283.29	358.63	333.842

## Sheet: 3d
Fig. 3d: Quantification of keratin insertion from 3b, per n 25-40 desmosomes were analyzed, values represent mean
	DMSO	Apr	F/R
n=1	0.16476	0.362537	0.297855
n=2	0.181605	0.299095	0.354036
n=3	0.206952	0.460092	0.383243

## Sheet: 3f
Fig 3f: Quantification of desmosome number, each field represents 1 analyzed membrane, values are number of values/ µm membrane length
	Pg-wt	Pg-S665A
	0.696864	0.174019
	0.473672	0.317309
	0.561861	0.300812
	0.355787	0.374485
	0.325759	0.329435
	0.578648	0.439657
	0.522193	0.329435
	1.05597	0.224391
	0.740427	0.283346
	0.399095	0.0796305
	0.284941	0.0931012
	0.606735
	0.41557	0.475398
	0.450653	0.332474
	0.348189	0.297915
	0.454597	0.287908
	0.469098	0.107573
	0.355577	0.114443
	0.238265	0.557414
	0.298626	0.440335
	1.69539	0.706839
	0.39984	0.513149
	0.396118	0.335683
	0.287336	0.338696
	0.182799	0.334076
	0.106815	0.242984
	0.0965717	0.219034
	0.130191	0.225301
	0.251509	0.479348
	0.27894	0.359928
	0.413981	0.491981
	0.334374	0.304075
		0.371989
		0.385208
		0.582072
		0.119589
		0.0628259

## Sheet: 3g
Fig. 3g: Quantification of desmosome length, values represent mean of 30-50 analyzed desmosomes/ n
	Pg-wt	Pg-S665A
n=1	207.126	223.345
n=2	265.054	200.463
n=3	240.918	212.59
n=4	220.28	218.705

[truncated: 20 more sheets: 3h, 3i, 4b, 4c, 5c, 5d, 5e, 6b, 6c, 6d, S2b, S2d, S3b, S3c, S3e, S3g, S3h, S3i, S4b, S4c]
